# Supplementary material for: Maintenance Treatment with 5-Azacitidine in Patients with Acute Myeloblastic Leukemia Ineligible for Intensive Treatment and with Response After Induction Chemotherapy: A Phase II Clinical Trial
Source: Cancers (Basel). 2025 Aug 18;17(16):2678. doi: 10.3390/cancers17162678 (PMC12384391; doi:10.3390/cancers17162678)
Supplement: Supplementary file 1 [file cancers-17-02678-s001.zip]

Archive with 1 entries (1 files):
- cancers-3750018-supplementary.pdf
